# Supplementary material for: 8-Epixanthatin Suppresses RANKL-Induced Osteoclast Differentiation via Inhibition of NF-κB and MAPK Signaling
Source: Int J Mol Sci. 2026 Apr 17;27(8):3578. doi: 10.3390/ijms27083578 (PMC13115677; doi:10.3390/ijms27083578)
Supplement: Supplementary file 1 [file ijms-27-03578-s001.zip]

Archive with 1 entries (1 files):
- ijms-4215925-supplementary.pdf
